# Supplementary material for: In-Vivo Vibroacoustic Surveillance of Trees in the Context of the IoT
Source: Sensors (Basel). 2019 Mar 19;19(6):1366. doi: 10.3390/s19061366 (PMC6471019; doi:10.3390/s19061366)
Supplement: Supplementary file 1 [file sensors-19-01366-s001.zip]

Archive with 7 entries (7 files):
- S1_trunk_in_lab.JPEG
- S2_trunk_validation.JPEG
- S3_larva_found.JPEG
- xylotrechus_chinensis_piezo_sensor.wav
- Xylotrechus_tree_field.wav
- xylotrechus_trunk_lab_1.wav
- xylotrechus_trunk_lab_2.wav
